# Supplementary material for: Synthesis of Nanoceria with Varied Ratios of Ce3+/Ce4+ Utilizing Soluble Borate Glass
Source: Nanomaterials (Basel). 2022 Jul 10;12(14):2363. doi: 10.3390/nano12142363 (PMC9323119; doi:10.3390/nano12142363)
Supplement: Supplementary file 1 [file nanomaterials-12-02363-s001.zip]

Archive with 1 entries (1 files):
- nanomaterials-1746287-supplementary.pdf
